# Supplementary material for: A Fluorescent Composite of Carbon-Dot-Embedded Covalent Organic Frameworks for Highly Sensitive and Rapid Detection of Biogenic Amines in Large Yellow Croaker
Source: Foods. 2026 Apr 21;15(8):1449. doi: 10.3390/foods15081449 (PMC13116696; doi:10.3390/foods15081449)
Supplement: Supplementary file 1 [file foods-15-01449-s001.zip]

Archive with 1 entries (1 files):
- foods-4208532-supplementary.pdf
